# Supplementary material for: Rhodobacteraceae are key players in microbiome assembly of the diatom Asterionellopsis glacialis
Source: Appl Environ Microbiol. 2024 May 29;90(6):e00570-24. doi: 10.1128/aem.00570-24 (PMC11218658; doi:10.1128/aem.00570-24)
Supplement: Supplemental tables — Tables S1 to S3. [file aem.00570-24-s0002.xlsx]

## Sheet: Supp_Table1
Supplementary Table 1: ASVs identified as differentially abundant for each day and for each culture medium with MetagenomeSeq (p adjusted < 0.05). Values of ef_logFC (i.e. Log2-fold change) highlighted in green indicates ASVs that have an increased abundance in the co-culture relative to the control for a given day.
media	feature	enrich_group	ef_logFC	pvalue	padj	day	abundance	family
f2	dd70c3d19b293f20eae8f00b968ad59e	Co.culture_Day_2	6.57083	0	0	Day2	0.543613	f__Coleofasciculaceae
f2	e3521642d22de573cbb536776a5c08c1	Co.culture_Day_2	7.73878	0	0	Day2	0.0241914	f__Coleofasciculaceae
f2	dd70c3d19b293f20eae8f00b968ad59e	Co.culture_Day_4	5.23151	0	0	Day4	0.271241	f__Coleofasciculaceae
f2	e3521642d22de573cbb536776a5c08c1	Co.culture_Day_4	6.63216	0	0	Day4	0.0117259	f__Coleofasciculaceae
f2	e3521642d22de573cbb536776a5c08c1	Co.culture_Day_6	6.17377	0	0	Day6	0.0106485	f__Coleofasciculaceae
f2	e3521642d22de573cbb536776a5c08c1	Co.culture_Day_7	5.96102	4.44089e-16	1.92735e-13	Day7	0.00910116	f__Coleofasciculaceae
f2	dd70c3d19b293f20eae8f00b968ad59e	Co.culture_Day_5	3.84994	8.88178e-16	3.94351e-13	Day5	0.147823	f__Coleofasciculaceae
f2	e3521642d22de573cbb536776a5c08c1	Co.culture_Day_3	6.17623	1.55431e-15	8.19123e-13	Day3	0.00711769	f__Coleofasciculaceae
f2	dd70c3d19b293f20eae8f00b968ad59e	Co.culture_Day_6	4.61489	9.61453e-14	2.7113e-11	Day6	0.240461	f__Coleofasciculaceae
f2	dd70c3d19b293f20eae8f00b968ad59e	Co.culture_Day_1	4.84059	2.85105e-13	2.34927e-10	Day1	0.441844	f__Coleofasciculaceae
f2	e93954fe274c00b8bd8bcecf3a05d349	Co.culture_Day_6	3.97836	1.96021e-12	3.68519e-10	Day6	0.00112138	f__Rhodobacteraceae
f2	dd70c3d19b293f20eae8f00b968ad59e	Co.culture_Day_3	4.17847	3.27935e-11	8.6411e-09	Day3	0.22461	f__Coleofasciculaceae
f2	d99452c17801365833010a41e4c1c978	Co.culture_Day_6	3.41058	1.61956e-09	2.28358e-07	Day6	0.000607408	f__Rhodobacteraceae
f2	2a1f38f636ed06c2693d933483adac0f	Co.culture_Day_6	3.46275	2.23859e-09	2.52513e-07	Day6	0.000676542	f__Rhodobacteraceae
f2	edbd1048a8412857c58025ca94298d50	Co.culture_Day_7	3.63565	3.05049e-09	6.61957e-07	Day7	0.000785193	f__Coleofasciculaceae
f2	dd70c3d19b293f20eae8f00b968ad59e	Co.culture_Day_7	4.14816	6.50874e-09	9.41598e-07	Day7	0.269222	f__Coleofasciculaceae
f2	edbd1048a8412857c58025ca94298d50	Co.culture_Day_6	3.15738	8.47484e-08	7.96635e-06	Day6	0.000398016	f__Coleofasciculaceae
f2	2a1f38f636ed06c2693d933483adac0f	Co.culture_Day_3	3.69229	1.30193e-07	2.28705e-05	Day3	0.000512025	f__Rhodobacteraceae
f2	1ec16d4bdfb81f98b6795f98fda5d42f	Co.culture_Day_7	3.0684	9.44628e-07	0.000102492	Day7	0.000455415	f__Rhodobacteraceae
f2	a9b436c8773e4a39bbb3b3df2d761964	Co.culture_Day_7	3.15292	1.93464e-06	0.000167927	Day7	0.000448826	f__Proteobacteria_family
f2	2a1f38f636ed06c2693d933483adac0f	Co.culture_Day_7	3.42612	2.38449e-06	0.000172478	Day7	0.000779945	f__Rhodobacteraceae
f2	dfabdc8a979672ea5be4a0604af3548c	Co.culture_Day_1	3.30658	8.66275e-07	0.000228314	Day1	0.000202726	f__Coleofasciculaceae
f2	e3521642d22de573cbb536776a5c08c1	Co.culture_Day_1	5.32426	2.66861e-06	0.000434718	Day1	0.0141092	f__Coleofasciculaceae
f2	b8d4407f4f1106a82c35ec61dd1bc1a3	Co.culture_Day_1	3.11472	3.693e-06	0.000434718	Day1	0.000168141	f__Rhodobacteraceae
f2	e626905130bd613a098d8727c2fa25d9	Co.culture_Day_3	3.09698	1.07219e-05	0.00141261	Day3	0.00036271	f__Bacteria_family
f2	2a1f38f636ed06c2693d933483adac0f	Co.culture_Day_2	3.2168	8.6439e-06	0.00212064	Day2	0.000159856	f__Rhodobacteraceae
f2	66ce36d8011a29d2c355986193664d09	Co.culture_Day_2	3.30102	2.29848e-05	0.0042292	Day2	0.000570484	f__Proteobacteria_family
f2	2232344c6b8790b236a27d2a66d12f9c	Co.culture_Day_7	2.37007	0.000122143	0.00662625	Day7	0.00022654	f__Rhodobacteraceae
f2	c0773218cf97d378f92d7dbcdc812514	Co.culture_Day_6	3.35262	8.8546e-05	0.00713428	Day6	0.000514095	f__Rhodobacteraceae
f2	e3521642d22de573cbb536776a5c08c1	Co.culture_Day_5	4.12145	3.41026e-05	0.00757077	Day5	0.00505677	f__Coleofasciculaceae
f2	6e8ac5daf2f571cfeff44b46dbba25ed	Co.culture_Day_3	2.70318	0.000133945	0.00758978	Day3	0.000264294	f__Rhodobacteraceae
f2	0f59eda831a03bcb47bbeabd4f98a422	Co.culture_Day_3	3.01951	0.00062284	0.025249	Day3	0.000290646	f__Maricaulaceae
f2	1478d9ac42414bce48c01f69ac446b51	Co.culture_Day_4	2.17866	0.0004234	0.0285795	Day4	0.000252696	f__Halomonadaceae
f2	b8d4407f4f1106a82c35ec61dd1bc1a3	Co.culture_Day_6	2.62401	0.000466936	0.032919	Day6	0.00037205	f__Rhodobacteraceae
f2	3d9ac56091f465168df0c97f40a8e567	Co.culture_Day_6	2.56931	0.000539264	0.0337939	Day6	0.000211161	f__Hyphomonadaceae
f2	1ec16d4bdfb81f98b6795f98fda5d42f	Co.culture_Day_3	2.87804	0.000930889	0.0350413	Day3	0.000246454	f__Rhodobacteraceae
f2	9686bd8a0031fc715496f2a96a02b436	Co.culture_Day_3	2.87496	0.00121724	0.0413473	Day3	0.000490859	f__Rhodobacteraceae
f2	041e28a7d45307fbba6b8341f31c6620	Co.culture_Day_2	3.09136	0.000386815	0.0474493	Day2	0.000141355	f__Pelagibacteraceae
f2	503918a2f81ea7e918c738c52ce793fb	Control_Day_4	-4.30777	2.28497e-11	4.11295e-09	Day4	0	f__Rhodobacteraceae
f2	e94fdf3fc2f927e09804ab8b61e730ce	Control_Day_1	-2.00383	4.87191e-08	2.00723e-05	Day1	2.95465e-05	f__Nitrosopumilaceae
f2	55f6726bb39ccbdeda4e360bb6b8fd45	Control_Day_4	-3.24548	1.58139e-06	0.000213488	Day4	0.000104824	f__Oceanospirillales_family
f2	53dd1f52da97f5df2d602ef4e62715e4	Control_Day_1	-3.70497	1.10832e-06	0.000228314	Day1	0	f__Actinomarinaceae
f2	6d43b237bc8db22e6f99789987555637	Control_Day_1	-3.17832	3.17224e-06	0.000434718	Day1	0	f__Pelagibacteraceae
f2	56d865e39f58412158977dce98938c9c	Control_Day_1	-3.45291	8.56131e-06	0.000881815	Day1	0	f__SAR116 clade
f2	4b6c17410294e64c92cf8c9edf0fbb8e	Control_Day_1	-3.00593	4.17037e-05	0.0038182	Day1	0	f__Microtrichaceae
f2	02372187b8a82a0b8119080a6f4be8d2	Control_Day_4	-2.76623	4.01313e-05	0.00433418	Day4	0.000151412	f__Proteobacteria_family
f2	a1db47b5a263c504dc690ec8ebd741a9	Control_Day_7	-2.79274	7.35983e-05	0.0045631	Day7	0	f__Halomonadaceae
f2	4beb8b0eb0e9da47ccc5af9a333a0cf2	Control_Day_3	-3.57165	4.79341e-05	0.00505225	Day3	0	f__Proteobacteria_family
f2	96bcf52011620f9544dc8ff26d0fe2c1	Control_Day_1	-2.97409	7.29391e-05	0.00601018	Day1	0	f__Rhodobacteraceae
f2	7c181b0c98fb37fffbc187b5e4ef49b4	Control_Day_3	-3.42818	8.92584e-05	0.00758978	Day3	0	f__Proteobacteria_family
f2	0e034a9e1e8422c52dc73ac35522ed91	Control_Day_3	-3.31181	0.000107149	0.00758978	Day3	0	f__Maricaulaceae
f2	c9653c87742c1601a43d3309f750200b	Control_Day_3	-3.25214	0.000124686	0.00758978	Day3	0	f__Nitrincolaceae
f2	55f6726bb39ccbdeda4e360bb6b8fd45	Control_Day_3	-3.08296	0.000144019	0.00758978	Day3	9.16678e-05	f__Oceanospirillales_family
f2	a913882608caa145c0b1bd6c2086d670	Control_Day_1	-2.80894	0.000102216	0.00765693	Day1	0	f__Rhodobacteraceae
f2	6b2860db12ce39cb9a7cd9f7a998e4ac	Control_Day_1	-2.66501	0.000215181	0.0147757	Day1	0	f__Rhodobacteraceae
f2	732cb1441dd8de6ef0022c33be91dd59	Control_Day_4	-2.28577	0.000249691	0.0206365	Day4	0	f__Rhodobacteraceae
f2	b4963e6d30be19dcbfa56bbcc5505853	Control_Day_4	-2.45189	0.00026751	0.0206365	Day4	0.000157235	f__Proteobacteria_family
f2	e7e59be81a632afd6a235fa3ab08a570	Control_Day_3	-2.87358	0.000432988	0.0207441	Day3	0	f__Rhodobacteraceae
f2	6182d377f2baf8fdf4716c17d6a7a0fc	Control_Day_3	-2.91361	0.000524623	0.0230397	Day3	0	f__Rhodobacteraceae
f2	aeaf26ee07fdd4b50ee83ffef865618e	Control_Day_2	-2.65664	0.00018323	0.0269715	Day2	0	f__SAR116 clade
f2	e82a18042905a65151e79e40311028ee	Control_Day_1	-1.09182	0.000447629	0.0283728	Day1	0.000701782	f__Cyanobiaceae
f2	086dd1571b5a1fe19fd67cabf9b2828c	Control_Day_5	-5.19691	0.000193101	0.0285789	Day5	0.000119048	f__Rhodobacteraceae
f2	49fc97fbd9e728448a5e1659dafa6e5b	Control_Day_1	-2.45537	0.000602127	0.0334287	Day1	0	f__Proteobacteria_family
f2	3f2310fac87ad738009e83ba0c442d96	Control_Day_1	-2.43047	0.000608532	0.0334287	Day1	0	f__Microtrichaceae
f2	f3a8fc9b0a45eb8bf4bc81aca7d56c31	Control_Day_5	-4.48573	0.000315534	0.0350243	Day5	0.000114286	f__Rhodobacteraceae
f2	bf5df1482bf6288c314f2ad4103d34ed	Control_Day_7	-2.8366	0.000737804	0.0355786	Day7	0	f__Rhodobacteraceae
f2	a5ca68f843805a8ebca3946ba46c32a1	Control_Day_1	-2.84839	0.000716169	0.0368827	Day1	4.63213e-05	f__Rhodobacteraceae
f2	75402a492ef5ade506aee897f5f02bde	Control_Day_3	-2.84866	0.00125532	0.0413473	Day3	3.72439e-05	f__Proteobacteria_family
f2	c001965fe170884edb9d152d7e0ac9f5	Control_Day_4	-2.50684	0.000744175	0.0425293	Day4	0.000145588	f__Rhodobacteraceae
f2	5346a3dfb2fc6011a1a4a1398151f63f	Control_Day_4	-2.11386	0.00078758	0.0425293	Day4	0	f__TMED127
f2	0e034a9e1e8422c52dc73ac35522ed91	Control_Day_7	-2.57916	0.0010906	0.0473319	Day7	0	f__Maricaulaceae
sw	dd70c3d19b293f20eae8f00b968ad59e	Co.culture_Day_4	3.65852	2.29594e-13	1.06761e-10	Day4	0.0538431	f__Coleofasciculaceae
sw	57816dddf4031ec6e8d99b8c110923c9	Co.culture_Day_1	4.81627	1.21259e-12	9.90682e-10	Day1	0.00112883	f__Coleofasciculaceae
sw	dd70c3d19b293f20eae8f00b968ad59e	Co.culture_Day_6	3.55732	1.69571e-11	9.27554e-09	Day6	0.0427302	f__Coleofasciculaceae
sw	aa623ee2f240ecc234724ecbc95934ad	Co.culture_Day_6	3.24481	2.30563e-10	6.3059e-08	Day6	0.000505564	f__Rhodobacteraceae
sw	dd70c3d19b293f20eae8f00b968ad59e	Co.culture_Day_1	3.89247	8.63674e-10	1.76405e-07	Day1	0.625406	f__Coleofasciculaceae
sw	7516aaa20245662bd26eae8d8719babb	Co.culture_Day_4	4.89731	2.22915e-09	5.18277e-07	Day4	0.000425368	f__Rhodobacteraceae
sw	e3521642d22de573cbb536776a5c08c1	Co.culture_Day_1	6.2447	4.19776e-09	6.85914e-07	Day1	0.0302063	f__Coleofasciculaceae
sw	dec9791b8c4e75c99fb90dfe7b2dd179	Co.culture_Day_6	3.37155	7.78033e-09	1.24544e-06	Day6	0.000743847	f__Proteobacteria_family
sw	b1e81dcb8af4052fb1d1a38b4b4a8fd0	Co.culture_Day_6	2.87004	9.10739e-09	1.24544e-06	Day6	0.000321166	f__Rhodobacteraceae
sw	dd70c3d19b293f20eae8f00b968ad59e	Co.culture_Day_3	3.91099	1.08027e-07	5.01245e-05	Day3	0.22431	f__Coleofasciculaceae
sw	5980d5e8d991215c468560e4d441d83d	Co.culture_Day_1	3.4288	1.02864e-06	8.40396e-05	Day1	0.000430639	f__Rhodobacteraceae
sw	72c3f00dcc17e48cfc9646716c04349e	Co.culture_Day_4	5.47181	2.10877e-06	0.000245145	Day4	0.00051008	f__Rhodobacteraceae
sw	dd70c3d19b293f20eae8f00b968ad59e	Co.culture_Day_5	3.6433	2.87771e-06	0.000919669	Day5	0.0714903	f__Coleofasciculaceae
sw	3d9ac56091f465168df0c97f40a8e567	Co.culture_Day_5	3.79277	6.09052e-06	0.000919669	Day5	0.00031281	f__Hyphomonadaceae
sw	662cb670c521f7e70f76dca8f778fcda	Co.culture_Day_3	3.6963	8.10617e-06	0.000940316	Day3	0.000982319	f__Proteobacteria_family
sw	6d59b6cc553e25c7eec84bc42209961a	Co.culture_Day_3	3.67716	1.98792e-05	0.00175786	Day3	0.000868949	f__Rhodobacteraceae
sw	5980d5e8d991215c468560e4d441d83d	Co.culture_Day_3	1.62649	3.04126e-05	0.00201592	Day3	0.00124805	f__Rhodobacteraceae
sw	dd70c3d19b293f20eae8f00b968ad59e	Co.culture_Day_7	2.5136	8.42477e-06	0.00407759	Day7	0.151168	f__Coleofasciculaceae
sw	b21c86d61e375b7f1669ea31b64ac2eb	Co.culture_Day_2	1.25205	0.000374315	0.00470513	Day2	0.000131406	f__Proteobacteria_family
sw	76bde06f6dbd65919aa515a24cec374a	Co.culture_Day_2	1.14058	0.000554915	0.00593477	Day2	0.000814987	f__Proteobacteria_family
sw	497a262471a1475b96b030b0397a60c5	Co.culture_Day_3	3.1654	0.000204608	0.00863072	Day3	0.000402016	f__Rhodobacteraceae
sw	c30121060f729fcb3c850004b84c3e94	Co.culture_Day_5	3.31192	7.93662e-05	0.00898822	Day5	0.000481509	f__Maricaulaceae
sw	818ff32d4a7c1b7ed48aa5add53adc29	Co.culture_Day_7	4.55354	3.9663e-05	0.00959844	Day7	0.000519371	f__Rhodobacteraceae
sw	391845c1fb505c5e99747d6f240f17a4	Co.culture_Day_3	2.7871	0.000259068	0.0100173	Day3	0.000256252	f__Maricaulaceae
sw	ef6a87e6951226d57e445252ed476874	Co.culture_Day_4	3.57402	0.000304983	0.0118181	Day4	0.000423396	f__Proteobacteria_family
sw	e3521642d22de573cbb536776a5c08c1	Co.culture_Day_3	4.39823	0.000349563	0.0124767	Day3	0.0125566	f__Coleofasciculaceae
sw	dd70c3d19b293f20eae8f00b968ad59e	Co.culture_Day_2	3.20678	0.00132522	0.0137085	Day2	0.34963	f__Coleofasciculaceae
sw	497a262471a1475b96b030b0397a60c5	Co.culture_Day_5	3.32945	0.000243111	0.0137662	Day5	0.000180417	f__Rhodobacteraceae
sw	a5740a04ba65c260fb11e220db657809	Co.culture_Day_2	3.4198	0.0015696	0.0155237	Day2	0	f__Rhodobacteraceae
sw	48c59b8a047a82b3662a54bc073f4438	Co.culture_Day_2	0.987115	0.00159277	0.0155237	Day2	0.00097788	f__Pseudomonadales_family
sw	5fcfed5c563af37faae0d1de0231a849	Co.culture_Day_7	4.31085	0.000100371	0.0161931	Day7	0.00042826	f__Rhodobacteraceae
sw	5ca77ca93d347732460b3089ac770aa2	Co.culture_Day_1	2.31281	0.000796074	0.0197089	Day1	9.39923e-05	f__Rhizobiaceae
sw	b8d4407f4f1106a82c35ec61dd1bc1a3	Co.culture_Day_2	2.84407	0.00281691	0.0201986	Day2	0.000309113	f__Rhodobacteraceae
sw	dec9791b8c4e75c99fb90dfe7b2dd179	Co.culture_Day_5	3.26165	0.000470796	0.0206688	Day5	0.000700375	f__Proteobacteria_family
sw	efa150aca8621f45332425fbcc6ac02a	Co.culture_Day_5	3.79675	0.000501892	0.0206688	Day5	0.000351256	f__Rhodobacteraceae
sw	bc298557571f4b1cd05410b93de19694	Co.culture_Day_2	2.64999	0.00351802	0.024129	Day2	0.000218741	f__Rhodobacteraceae
sw	945dc716483c3c55c5d173e720aa92ba	Co.culture_Day_7	4.0608	0.000224465	0.0271603	Day7	0.000333327	f__Rhodobacteraceae
sw	04bd44a49f3c5b61e09d606ab95eae61	Co.culture_Day_2	3.78941	0.00453968	0.0298389	Day2	0.000199916	f__Proteobacteria_family
sw	753f58c3423ea148f9d1ab4150f14437	Co.culture_Day_2	3.05957	0.00489331	0.0318317	Day2	0	f__Bacteria_family
sw	6bc7048f44a06917de120ceaa11241dd	Co.culture_Day_5	2.87538	0.000877088	0.0331101	Day5	0.000123358	f__Flavobacteriaceae
sw	d419c7418f3ae2ecfb6b54d63e1e6677	Co.culture_Day_2	4.32443	0.00516098	0.0332304	Day2	4.49248e-05	f__unassigned
sw	b8d4407f4f1106a82c35ec61dd1bc1a3	Co.culture_Day_5	3.46911	0.000996535	0.0347254	Day5	0.000261047	f__Rhodobacteraceae
sw	e70684e2ed712e5330d4d8018174a09b	Co.culture_Day_5	3.28129	0.00118549	0.0383592	Day5	0.000212819	f__Rhodobacteraceae
sw	c2ec408f7e00f5daeb1d2421f06979ac	Co.culture_Day_2	0.887808	0.00729047	0.0460029	Day2	0.000468969	f__Oleiphilaceae
sw	4ce1acb2eec609bbc9c4594abb8c5cae	Co.culture_Day_2	1.11856	0.00756201	0.0467807	Day2	0.000172748	f__Coleofasciculaceae
sw	7516aaa20245662bd26eae8d8719babb	Co.culture_Day_7	3.6323	0.000693936	0.0479807	Day7	0.000701592	f__Rhodobacteraceae
sw	765e39aac3d5e94ec15d8fca6eb010dc	Control_Day_2	-10.7338	7.54952e-14	4.76374e-11	Day2	0	f__Pelagibacteraceae
sw	302ce99d7b3dae36e9d3495876373120	Control_Day_2	-9.88772	4.71179e-13	1.48657e-10	Day2	0	f__Rhodobacteraceae
sw	c6315eb445bb8b40a840617fbf3ddcc5	Control_Day_2	-8.52577	1.42912e-11	3.00592e-09	Day2	0	f__Actinomarinaceae
sw	6d5fba4d05f5de1f235473ca7259a068	Control_Day_2	-8.17717	3.76934e-11	5.94613e-09	Day2	0	f__S25-593
sw	399aee3ef38837df1bd19f71fb1a0866	Control_Day_2	-8.03058	5.73528e-11	7.23792e-09	Day2	0	f__unassigned
sw	1af5a51b6d799a3b10ea390a7261b9a0	Control_Day_2	-7.81837	1.06615e-10	1.12123e-08	Day2	0	f__Rhizobiaceae
sw	7bd53543e3b7092c92ecedbd9e1e77c3	Control_Day_1	-4.56103	2.96683e-11	1.21195e-08	Day1	0	f__Cyanobiaceae
sw	90c4b7b05ce678a5a90a1b6a139eb84e	Control_Day_2	-7.52026	2.61074e-10	2.35339e-08	Day2	0	f__unassigned
sw	d8cf2225b92f4f9b45b279b7a2c5343c	Control_Day_2	-6.8525	2.14619e-09	1.6928e-07	Day2	0	f__Rhodobacteraceae
sw	c3c752d8d2b5ac385b37f3297a8fdc43	Control_Day_1	-4.23412	7.98023e-10	1.76405e-07	Day1	0	f__GCA-002718135
sw	c96a5bd111429347e5b3e9670ef2ab5f	Control_Day_2	-6.57506	5.35195e-09	3.75231e-07	Day2	0	f__Rhodobacteraceae
sw	1c855dae2485966ad05e7f86209556d1	Control_Day_2	-6.25705	1.56447e-08	9.8718e-07	Day2	0	f__Alcanivoracaceae
sw	f691765c3aca0a088dcaa9962ac5ec51	Control_Day_2	-5.88451	5.66724e-08	2.98003e-06	Day2	0	f__Rhodobacteraceae
sw	fd79197099b1fe3cdc39c46a84df5ba5	Control_Day_2	-5.88451	5.66724e-08	2.98003e-06	Day2	0	f__Rhizobiaceae
sw	03c91cb1931ca3057cca1baccb803693	Control_Day_1	-3.84241	2.90929e-08	3.96148e-06	Day1	0	f__Cyanobiaceae
sw	f65211e92613866f0656ae45a636cc95	Control_Day_1	-4.46759	5.4414e-08	6.35089e-06	Day1	5.92698e-05	f__Cyanobiaceae
sw	f65211e92613866f0656ae45a636cc95	Control_Day_2	-5.90437	1.41771e-07	6.88134e-06	Day2	0	f__Cyanobiaceae
sw	714b98a378ddb169147704fcfd888be6	Control_Day_2	-5.59526	1.56963e-07	7.07454e-06	Day2	0	f__unassigned
sw	83ab308e88be01fc25969f2996d6d188	Control_Day_1	-3.62943	8.64255e-08	8.82621e-06	Day1	0	f__Puniceispirillaceae
sw	53dd1f52da97f5df2d602ef4e62715e4	Control_Day_2	-5.43481	2.77839e-07	1.16878e-05	Day2	0	f__Actinomarinaceae
sw	570f32021c6e4b434a200faf42deb475	Control_Day_2	-5.2616	5.1667e-07	1.83689e-05	Day2	0	f__unassigned
sw	10bce9c8d5c0a9429379d1f934a5558a	Control_Day_2	-5.2616	5.1667e-07	1.83689e-05	Day2	0	f__unassigned
sw	e82a18042905a65151e79e40311028ee	Control_Day_2	-4.49176	5.23995e-07	1.83689e-05	Day2	0	f__Cyanobiaceae
sw	a7c4d17bd24cd37fa410cf2634ee2160	Control_Day_2	-5.07341	1.01739e-06	3.20987e-05	Day2	0	f__Rhodobacteraceae
sw	6aa2455b052905b17e900a951ea357d3	Control_Day_2	-5.07341	1.01739e-06	3.20987e-05	Day2	0	f__Rhodobacteraceae
sw	f92a9564378d08d07a227104b2419a5e	Control_Day_2	-4.8674	2.14228e-06	5.87729e-05	Day2	0	f__Rhodobacteraceae
sw	ba16adfaf1b9e38f2273c39286db3532	Control_Day_2	-4.8674	2.14228e-06	5.87729e-05	Day2	0	f__Proteobacteria_family
sw	6ab729d143d1b1be3fc71d49cfe63058	Control_Day_2	-4.8674	2.14228e-06	5.87729e-05	Day2	0	f__unassigned
sw	d253cef4109688d1394b80c1ed029c43	Control_Day_2	-4.27599	2.30989e-06	6.07308e-05	Day2	0	f__Cyanobiaceae
sw	f210563d35d85dad8d00f250b15d7719	Control_Day_1	-3.31928	1.01886e-06	8.40396e-05	Day1	0	f__Cyanobacteriia_family
sw	96bcf52011620f9544dc8ff26d0fe2c1	Control_Day_2	-4.5938	3.54586e-06	8.94975e-05	Day2	0	f__Rhodobacteraceae
sw	01159661152a6c5a8c7af6e42fcc4dbf	Control_Day_4	-3.65125	6.27803e-07	9.73095e-05	Day4	0	f__Rhodobacteraceae
sw	6881103be8fa3f03b2b9b947e0d1edce	Control_Day_2	-4.63985	4.88349e-06	0.000102716	Day2	0	f__Rhodobacteraceae
sw	67169315351ba8aa43e1050547dfa24d	Control_Day_2	-4.63985	4.88349e-06	0.000102716	Day2	0	f__Proteobacteria_family
sw	62ae23799091ad01e5c08e3b705b3ebd	Control_Day_2	-4.63985	4.88349e-06	0.000102716	Day2	0	f__Rhodobacteraceae
sw	9c17311379eeb9ba174b654ba3b9a979	Control_Day_2	-4.63985	4.88349e-06	0.000102716	Day2	0	f__Alphaproteobacteria_family
sw	050e845692df33cbceb339e2b19b0438	Control_Day_2	-4.63985	4.88349e-06	0.000102716	Day2	0	f__Maricaulaceae
sw	c5408f2ffa35e6f489c01d805c70719c	Control_Day_1	-3.2754	1.57175e-06	0.000111669	Day1	0	f__Alcanivoracaceae
sw	549f3229fa49fb95b1928f40b9dcbd5c	Control_Day_1	-3.4721	1.64018e-06	0.000111669	Day1	9.28686e-06	f__Alphaproteobacteria_family
sw	3ba2c665a8ac0ceef2762b15add07af9	Control_Day_1	-3.2523	2.14133e-06	0.000134574	Day1	0	f__Pelagibacteraceae
sw	6d43b237bc8db22e6f99789987555637	Control_Day_1	-3.25523	2.73604e-06	0.000159667	Day1	0	f__Pelagibacteraceae
sw	3f2310fac87ad738009e83ba0c442d96	Control_Day_2	-4.38571	1.22427e-05	0.000241412	Day2	0	f__Microtrichaceae
sw	ef4e637903bcab9d7fa3cf2d3d03b810	Control_Day_2	-4.38571	1.22427e-05	0.000241412	Day2	0	f__GCA-002718135
sw	9190379e538bb4de576a339a26b7567f	Control_Day_4	-3.29605	2.75175e-06	0.000255913	Day4	0	f__Actinomarinaceae
sw	13f329286cadd32462934121bdc95ded	Control_Day_3	-4.01138	1.14597e-06	0.000265865	Day3	0	f__unassigned
sw	041e28a7d45307fbba6b8341f31c6620	Control_Day_2	-4.04739	1.45767e-05	0.000278724	Day2	0	f__Pelagibacteraceae
sw	73a94e14952027f65bcd156cfe08080b	Control_Day_1	-3.90197	6.04621e-06	0.000329317	Day1	6.81037e-05	f__Cyanobiaceae
sw	302ce99d7b3dae36e9d3495876373120	Control_Day_4	-5.04781	4.55086e-06	0.000352691	Day4	0	f__Rhodobacteraceae
sw	ec3a48a487b28ede6cf4e06fd1eb6727	Control_Day_4	-3.43184	6.43112e-06	0.00042721	Day4	0	f__unassigned
sw	482a74e54ae6056d3ae927aab1eaad8b	Control_Day_1	-3.13048	9.87471e-06	0.000504227	Day1	3.09562e-06	f__Pelagibacteraceae
sw	3c058e9214cb5a6591f14678d67d8293	Control_Day_2	-4.09795	3.4447e-05	0.000572002	Day2	0	f__Coleofasciculaceae
sw	52bf9bb3eab8d2fd330ec7bc17f8297a	Control_Day_2	-4.09795	3.4447e-05	0.000572002	Day2	0	f__Rhodobacteraceae
sw	0afe9a9bc23823dc9a78f124477e7d88	Control_Day_2	-4.09795	3.4447e-05	0.000572002	Day2	0	f__unassigned
sw	a68d58e60c4d20db05767c97cbbfd2f3	Control_Day_2	-4.09795	3.4447e-05	0.000572002	Day2	0	f__Rhodobacteraceae
sw	73f7585f0a6f85d39b74c7d319f13477	Control_Day_2	-4.09795	3.4447e-05	0.000572002	Day2	0	f__Tistrellaceae
sw	6752bf815202f10d3d5c161c1dffa02c	Control_Day_1	-3.33621	1.29176e-05	0.000620804	Day1	3.29277e-05	f__Cyanobiaceae
sw	2e702ef401ac18366bd9d40340b2502f	Control_Day_2	-5.43757	4.78785e-05	0.00077465	Day2	1.77484e-05	f__unassigned
sw	5ac2a42d79ba5fc2190486e306e54274	Control_Day_3	-3.4849	5.0204e-06	0.000776489	Day3	0	f__Actinomarinaceae
sw	e10a826f8f315e2eca15bddb0ec1ca5f	Control_Day_5	-3.7132	4.16234e-06	0.000919669	Day5	0	f__Maricaulaceae
sw	886ac67f2355e66e6b09930266a7eb79	Control_Day_1	-3.0239	2.34435e-05	0.00106408	Day1	6.58553e-06	f__NAC60-12
sw	356258be9506b7df942484a002aca0cc	Control_Day_1	-2.86989	2.51282e-05	0.00108051	Day1	0	f__Proteobacteria_family
sw	b36d0076006d9afa8ff6bab319aad3db	Control_Day_4	-3.66547	1.85921e-05	0.00108067	Day4	0	f__Rhodobacteraceae
sw	6177b21bf08acf44e771b09612a207c6	Control_Day_2	-3.56741	8.2145e-05	0.00129584	Day2	0	f__Arcobacteraceae
sw	3d8ca878296d092f3c2f708b99e90f5f	Control_Day_2	-3.76628	0.000111715	0.00153243	Day2	0	f__unassigned
sw	c045474b5e7d24b987c43bf38f62c38d	Control_Day_2	-3.76628	0.000111715	0.00153243	Day2	0	f__unassigned
sw	8be9b323a09c2c91d852f2a2b0ceb5ad	Control_Day_2	-3.76628	0.000111715	0.00153243	Day2	0	f__Cyanobiaceae
sw	97712497fa0cb10839c6048c33d9b557	Control_Day_2	-3.76628	0.000111715	0.00153243	Day2	0	f__Proteobacteria_family
sw	7e7474695199b474f31f6f2d683ccd3c	Control_Day_2	-3.76628	0.000111715	0.00153243	Day2	0	f__unassigned
sw	96c41bbd9546e1e087255ae7e37dd245	Control_Day_2	-3.76628	0.000111715	0.00153243	Day2	0	f__Alphaproteobacteria_family
sw	32bfba25411b287cd792781fc0154a74	Control_Day_1	-2.82257	3.78457e-05	0.001546	Day1	0	f__Rhodobacteraceae
sw	a033c0208b58d3df920b9f58e26306b2	Control_Day_3	-3.2407	2.27309e-05	0.00175786	Day3	0	f__Rhodobacteraceae
sw	f14dd47539371e0bb504f72eebb91749	Control_Day_1	-3.36477	8.98572e-05	0.00349587	Day1	8.89047e-05	f__Sphingomonadaceae
sw	588f012c2eba730edb10ced8ab63860d	Control_Day_1	-3.50702	0.000103091	0.00382841	Day1	0.000125125	f__AAA536-G10
sw	757d5b843c9b0e4e4db4adc487b145c4	Control_Day_6	-2.02181	3.52458e-05	0.00384503	Day6	0	f__TMED26
sw	ec3a48a487b28ede6cf4e06fd1eb6727	Control_Day_6	-2.77178	4.21759e-05	0.00384503	Day6	0	f__unassigned
sw	addc39085d709c51066b0c61806b79e6	Control_Day_2	-3.65601	0.000292573	0.00392795	Day2	0	f__Cyanobiaceae
sw	8de12c06acbdb99f4208bcaff6f99f8a	Control_Day_1	-2.9204	0.00011238	0.00399195	Day1	9.28686e-06	f__Pelagibacteraceae
sw	d9baef74eb46040fb88b8082b8ba30ff	Control_Day_4	-2.81405	8.13535e-05	0.00420327	Day4	0	f__unassigned
sw	3b8ccfad8408b4aea4d477dcbec9f376	Control_Day_3	-3.06944	7.52889e-05	0.00436675	Day3	0	f__Pelagibacteraceae
sw	4b5398770101da29187cf0a55330f6c4	Control_Day_1	-3.24977	0.000128384	0.00437041	Day1	8.89047e-05	f__Pelagibacteraceae
sw	503351bc10e7a9c6bb9d4db342e4dd2d	Control_Day_3	-3.16263	8.5779e-05	0.00442238	Day3	0	f__Cyanobiaceae
sw	c613ee6d49be026c5fd24110a82d544d	Control_Day_2	-3.37485	0.000432485	0.00470513	Day2	0	f__Bacteria_family
sw	6dcade42dbfa2ffa532c8cd19c8cba59	Control_Day_2	-3.37485	0.000432485	0.00470513	Day2	0	f__Oceanospirillales_family
sw	675d4c2bf4647c61cd5842b497e3cfa2	Control_Day_2	-3.37485	0.000432485	0.00470513	Day2	0	f__Rhodobacteraceae
sw	da0f0b2dd750b7009ed1a8aa3ff4f5f1	Control_Day_2	-3.37485	0.000432485	0.00470513	Day2	0	f__Actinomarinaceae
sw	d08f37ae5f708d525449f284a8f60781	Control_Day_2	-3.37485	0.000432485	0.00470513	Day2	0	f__Rhodobacteraceae
sw	3ed3497574a9a8a1705ac048593e3f85	Control_Day_2	-3.37485	0.000432485	0.00470513	Day2	0	f__Alphaproteobacteria_family
sw	d9b60033abe84ebafa96d683e0a703a9	Control_Day_2	-3.37485	0.000432485	0.00470513	Day2	0	f__HIMB59
sw	36ae1ee3a1978fe4f77fd4560370d510	Control_Day_2	-3.37485	0.000432485	0.00470513	Day2	0	f__Bacteria_family
sw	e0f00869d2904f5efacb122d387729e3	Control_Day_2	-3.37485	0.000432485	0.00470513	Day2	0	f__Actinomarinaceae
sw	0f4fe9f2996b4e51d0691aacfe0f05a8	Control_Day_2	-3.37485	0.000432485	0.00470513	Day2	0	f__S36-B12
sw	d9baef74eb46040fb88b8082b8ba30ff	Control_Day_3	-3.50269	0.000104428	0.00484545	Day3	0	f__unassigned
sw	b1f84e03ae7884d95d82ad86c14389ee	Control_Day_4	-3.15065	0.000105885	0.00492366	Day4	0	f__Gammaproteobacteria_family
sw	a61cabd6a80a65757dbfc18ef16945ef	Control_Day_1	-2.90019	0.000160037	0.00523001	Day1	2.16693e-05	f__TMED131
sw	5b056048ede929b8dd9d966bbe9c2c86	Control_Day_4	-3.08559	0.000129674	0.00548168	Day4	0	f__Rhodobacteraceae
sw	70a8c4c080cfbe25f5686f0fc3b97fba	Control_Day_1	-3.15585	0.000196288	0.00600048	Day1	6.19124e-05	f__unassigned
sw	5643ec3db8c40a29be8b23d4ca3949d4	Control_Day_1	-3.40516	0.000198302	0.00600048	Day1	0.000131711	f__Pelagibacteraceae
sw	5ee29b5346ab89479d51e701bb17453d	Control_Day_1	-3.14359	0.000253394	0.00739367	Day1	8.89047e-05	f__Thalassobaculaceae
sw	c974a7b2557ffc3fbe72f303e687dc23	Control_Day_5	-4.23909	0.000114534	0.0103768	Day5	9.40353e-05	f__SAR116 clade
sw	45d7bdc11a85e1a9812dcba583afd072	Control_Day_5	-3.15139	0.000137525	0.0103831	Day5	0	f__Alcanivoracaceae
sw	2b8b1f2f154ae1f0c9e35b52b1ff37d6	Control_Day_1	-2.42459	0.000379429	0.0106894	Day1	0	f__Rhizobiales_family
sw	5e92954d17ae01ec780bc370bb5afdd5	Control_Day_2	-5.3479	0.00101991	0.0107261	Day2	0	f__GCA-002718135
sw	a55410c4fb7871702d1c8ce277fde03f	Control_Day_1	-3.15011	0.000434485	0.0116157	Day1	0.000128418	f__Pelagibacteraceae
sw	e82a18042905a65151e79e40311028ee	Control_Day_1	-1.52205	0.000440744	0.0116157	Day1	0.000398446	f__Cyanobiaceae
sw	788ca15449a04cabad19b5deedb9510f	Control_Day_5	-3.55952	0.000231191	0.0137662	Day5	3.97842e-05	f__Rhodobacteraceae
sw	606ea3467af3391dcf1d589ce935e0f9	Control_Day_1	-1.48631	0.000579185	0.0147873	Day1	0.000247747	f__AAA536-G10
sw	6c2b52d06b9e1843528d7872fee29ef4	Control_Day_2	-2.89729	0.00209114	0.0155237	Day2	0	f__Cyanobiaceae
sw	1680ec0827993db61a2b06d6bc431059	Control_Day_2	-2.89729	0.00209114	0.0155237	Day2	0	f__Acidimicrobiales_family
sw	48f279cd6fe26d9b611921bcb43cc1c4	Control_Day_2	-2.89729	0.00209114	0.0155237	Day2	0	f__unassigned
sw	02d1255c6f7f13bc0b3847b1bc4f2ba4	Control_Day_2	-2.89729	0.00209114	0.0155237	Day2	0	f__unassigned
sw	5a006ab546159d4c466a5a5f9881059d	Control_Day_2	-2.89729	0.00209114	0.0155237	Day2	0	f__unassigned
sw	df1eca0c8adf58990121027c263b8c8b	Control_Day_2	-2.89729	0.00209114	0.0155237	Day2	0	f__Solimonadaceae
sw	7ed207ae8e405223c3eeb2e6518466e1	Control_Day_2	-2.89729	0.00209114	0.0155237	Day2	0	f__unassigned
sw	693d7b3f2da9ab4aed9429ea5045607c	Control_Day_2	-2.89729	0.00209114	0.0155237	Day2	0	f__Solimonadaceae
sw	8bc8972de89ef9fe5a2a2cef3d241b91	Control_Day_2	-2.89729	0.00209114	0.0155237	Day2	0	f__Pelagibacteraceae
sw	88e7c8612fd2c1a477e7a29c4e1226d6	Control_Day_2	-2.89729	0.00209114	0.0155237	Day2	0	f__Rhodobacteraceae
sw	f99ce3ad32ab1aaa01b4422880c10002	Control_Day_2	-2.89729	0.00209114	0.0155237	Day2	0	f__unassigned
sw	7def646137dd4b2e88ca639d34095656	Control_Day_2	-2.89729	0.00209114	0.0155237	Day2	0	f__unassigned
sw	3628c808b9ef035b10a4ea477aee640d	Control_Day_2	-2.89729	0.00209114	0.0155237	Day2	0	f__Rhodobacteraceae
sw	f82a1fd579ef73359a4c24c14d476bd3	Control_Day_2	-2.89729	0.00209114	0.0155237	Day2	0	f__Proteobacteria_family
sw	8eacb36f7b217dbae5dc3004c9785144	Control_Day_2	-2.89729	0.00209114	0.0155237	Day2	0	f__Rhizobiaceae
sw	d1d598dff22f7595ae1e5e75124c1d97	Control_Day_2	-2.89729	0.00209114	0.0155237	Day2	0	f__Rhodobacteraceae
sw	20597be65d54952247ce04dbada0d76b	Control_Day_2	-2.89729	0.00209114	0.0155237	Day2	0	f__Alphaproteobacteria_family
sw	65d4b927b1487b3beecf852bbd3436a1	Control_Day_2	-2.89729	0.00209114	0.0155237	Day2	0	f__Puniceispirillaceae
sw	6695f2630448dc0fe2f411a8de686d61	Control_Day_2	-2.89729	0.00209114	0.0155237	Day2	0	f__unassigned
sw	e1ac5ec1c5cb8f6458be5cf62617e3e6	Control_Day_2	-2.89729	0.00209114	0.0155237	Day2	0	f__Rhizobiaceae
sw	00041d022afc55656c3e62b06d10d4ec	Control_Day_2	-2.89729	0.00209114	0.0155237	Day2	0	f__Alphaproteobacteria_family
sw	7e9f0bf381476a62ecbd93c9d1a5e7ff	Control_Day_2	-2.89729	0.00209114	0.0155237	Day2	0	f__Dadabacteriales_family
sw	b0e5ac64d2ea6abf1289c31821817f9a	Control_Day_2	-4.95277	0.00244373	0.0179301	Day2	0	f__Maricaulaceae
sw	b94d1d9b075669599e4926304d630b70	Control_Day_2	-1.08327	0.00249231	0.0180764	Day2	0.000309556	f__Cyanobiaceae
sw	ec3a48a487b28ede6cf4e06fd1eb6727	Control_Day_5	-3.23446	0.000370382	0.0186425	Day5	0	f__unassigned
sw	cb1224fae1b76fb2340f13643e03cb10	Control_Day_2	-2.9792	0.00285267	0.0202251	Day2	0	f__TMED25
sw	e94fdf3fc2f927e09804ab8b61e730ce	Control_Day_2	-4.29449	0.00307583	0.0214602	Day2	0	f__Nitrosopumilaceae
sw	a5b323781a33a7ec635ae3c87732624e	Control_Day_2	-0.959242	0.00309489	0.0214602	Day2	0.00157449	f__Cyanobiaceae
sw	b0955f362e1f9d7720bb441029f12708	Control_Day_1	-2.59601	0.000919141	0.0220864	Day1	1.64638e-05	f__Devosiaceae
sw	9cc557b31b6215d887f979cd2298f542	Control_Day_2	-1.32268	0.00389814	0.0264487	Day2	0.000330032	f__unassigned
sw	df1145a22883b080f0edc4267377ea16	Control_Day_1	-2.85586	0.00115301	0.0269145	Day1	0.000135003	f__Pelagibacteraceae
sw	73a94e14952027f65bcd156cfe08080b	Control_Day_2	-6.69757	0.0040122	0.026933	Day2	0	f__Cyanobiaceae
sw	e3c5c98cddf2680ad6c3c1a0859a3fae	Control_Day_2	-0.899686	0.00413607	0.0274722	Day2	0.0169808	f__Cyanobiaceae
sw	497a262471a1475b96b030b0397a60c5	Control_Day_1	-2.62959	0.0013423	0.0304627	Day1	5.5977e-05	f__Rhodobacteraceae
sw	5346a3dfb2fc6011a1a4a1398151f63f	Control_Day_7	-3.84586	0.000317094	0.0306947	Day7	0	f__TMED127
sw	8de12c06acbdb99f4208bcaff6f99f8a	Control_Day_2	-5.3803	0.00565571	0.036048	Day2	0	f__Pelagibacteraceae
sw	e3c5c98cddf2680ad6c3c1a0859a3fae	Control_Day_7	-2.15764	0.00048846	0.0394025	Day7	0.00214771	f__Cyanobiaceae
sw	ebb2cc03eb1f7c40b63c8a33e286483e	Control_Day_1	-2.50226	0.0018178	0.0401391	Day1	0.000116582	f__NAC60-12
sw	4b00435af0306ba71cd660613718d3f3	Control_Day_2	-0.84903	0.00750432	0.0467807	Day2	0.00116676	f__Pelagibacteraceae
sw	4f898e9365a87970abd74610845e8b7b	Control_Day_1	-3.57167	0.00221411	0.0476034	Day1	0	f__Actinomarinaceae
sw	92480006b4dbe114d62a1c40f12ef663	Control_Day_1	-3.39473	0.0023356	0.0489279	Day1	0	f__Actinomarinaceae
sw	23a0411739e080faf364b883213fe938	Control_Day_1	-1.24136	0.00243288	0.0496915	Day1	0.000691806	f__AAA536-G10

## Sheet: Supp_Table2
Supplementary Table 2: Counts of differentially abundant ASVs per media type and across different days.
Significant ASVs per Day
F/2	Count
Day1	16
Day2	6
Day3	16
Day4	10
Day5	4
Day6	9
Day7	10
	71
SW	Count
Day1	40
Day2	102
Day3	13
Day4	12
Day5	14
Day6	6
Day7	7
	194

## Sheet: Supp_Table3
Supplementary Table 3: Taxonomic distribution of differentially increased and differentially decreased taxa per media type
Differentially Increased Taxa
increased_media	family	count	increased_media	family	count
f2	f__Coleofasciculaceae	17	sw	f__Coleofasciculaceae	11
f2	f__Rhodobacteraceae	14	sw	f__Rhodobacteraceae	19
f2	f__Proteobacteria_family	2	sw	f__Proteobacteria_family	7
f2	f__Bacteria_family	1	sw	f__Hyphomonadaceae	1
f2	f__Maricaulaceae	1	sw	f__Maricaulaceae	2
f2	f__Halomonadaceae	1	sw	f__Pseudomonadales_family	1
f2	f__Hyphomonadaceae	1	sw	f__Rhizobiaceae	1
f2	f__Pelagibacteraceae	1	sw	f__Bacteria_family	1
		38	sw	f__Flavobacteriaceae	1
			sw	f__unassigned	1
			sw	f__Oleiphilaceae	1
					46
Differentially Decreased Taxa
decreased_media	family	count	decreased_media	family	count
f2	f__Rhodobacteraceae	12	sw	f__Pelagibacteraceae	14
f2	f__Nitrosopumilaceae	1	sw	f__Rhodobacteraceae	25
f2	f__Oceanospirillales_family	2	sw	f__Actinomarinaceae	8
f2	f__Actinomarinaceae	1	sw	f__S25-593	1
f2	f__Pelagibacteraceae	1	sw	f__unassigned	26
f2	f__SAR116 clade	2	sw	f__Rhizobiaceae	4
f2	f__Microtrichaceae	2	sw	f__Cyanobiaceae	18
f2	f__Proteobacteria_family	6	sw	f__GCA-002718135	3
f2	f__Halomonadaceae	1	sw	f__Alcanivoracaceae	3
f2	f__Maricaulaceae	2	sw	f__Puniceispirillaceae	2
f2	f__Nitrincolaceae	1	sw	f__Proteobacteria_family	5
f2	f__Cyanobiaceae	1	sw	f__Cyanobacteriia_family	1
f2	f__TMED127	1	sw	f__Alphaproteobacteria_family	6
		33	sw	f__Maricaulaceae	3
			sw	f__Microtrichaceae	1
			sw	f__Coleofasciculaceae	1
			sw	f__Tistrellaceae	1
			sw	f__NAC60-12	2
			sw	f__Arcobacteraceae	1
			sw	f__Sphingomonadaceae	1
			sw	f__AAA536-G10	3
			sw	f__TMED26	1
			sw	f__Bacteria_family	2
			sw	f__Oceanospirillales_family	1
			sw	f__HIMB59	1
			sw	f__S36-B12	1
			sw	f__Gammaproteobacteria_family	1
			sw	f__TMED131	1
			sw	f__Thalassobaculaceae	1
			sw	f__SAR116 clade	1
			sw	f__Rhizobiales_family	1
			sw	f__Acidimicrobiales_family	1
			sw	f__Solimonadaceae	2
			sw	f__Dadabacteriales_family	1
			sw	f__TMED25	1
			sw	f__Nitrosopumilaceae	1
			sw	f__Devosiaceae	1
			sw	f__TMED127	1
					148
